# Supplementary material for: Ubiquitylomes Analysis of the Whole blood in Postmenopausal Osteoporosis Patients and healthy Postmenopausal Women
Source: Orthop Surg. 2019 Nov 25;11(6):1187–200. doi: 10.1111/os.12556 (PMC6904657; doi:10.1111/os.12556)
Supplement: Supplementary file 1 — Table S1 The differentially expressed ubiquitinated sites and proteins in ubiquitylome of postmenopausal osteoporosis patients and healthy postmenopausal women. [file OS-11-1187-s001.xlsx]

## Sheet: A B
Protein accession	Ratio	Regulated Type	Protein description	Gene name	Score
P02656	0.212	Down	Apolipoprotein C-III	APOC3	161.24
O43765	0.564	Down	Small glutamine-rich tetratricopeptide repeat-containing protein alpha	SGTA	131.66
P00918	0.608	Down	Carbonic anhydrase 2	CA2	125.73
Q04323	0.26	Down	UBX domain-containing protein 1	UBXN1	88.708
Q9P107	13.569	Up	GEM-interacting protein	GMIP	50.314
P02675	0.373	Down	Fibrinogen beta chain	FGB	117.84
P02675	0.192	Down	Fibrinogen beta chain	FGB	132.81
P00736	0.115	Down	Complement C1r subcomponent	C1R	70.165
P21980	0.595	Down	Protein-glutamine gamma-glutamyltransferase 2	TGM2	102.53
Q9BQE3	0.276	Down	Tubulin alpha-1C chain	TUBA1C	137.18
Q9BQE3	0.546	Down	Tubulin alpha-1C chain	TUBA1C	115.54
Q9BQE3	0.611	Down	Tubulin alpha-1C chain	TUBA1C	70.783
Q9BQE3	0.416	Down	Tubulin alpha-1C chain	TUBA1C	95.618
Q9BQE3	0.122	Down	Tubulin alpha-1C chain	TUBA1C	119.39
P10599	0.336	Down	Thioredoxin	TXN	92.19
P02774	0.121	Down	Vitamin D-binding protein	GC	50.786
P15153	0.09	Down	Ras-related C3 botulinum toxin substrate 2	RAC2	50.108
P02647	0.483	Down	Apolipoprotein A-I	APOA1	247.38
P28066	0.23	Down	Proteasome subunit alpha type-5	PSMA5	161.68
P32119	26.6	Up	Peroxiredoxin-2	PRDX2	92.039
P32119	0.696	Down	Peroxiredoxin-2	PRDX2	145.46
Q13228	5.732	Up	Selenium-binding protein 1	SELENBP1	141.07
P63104	0.564	Down	14-3-3 protein zeta/delta	YWHAZ	199.8
P16157	0.589	Down	Ankyrin-1	ANK1	150.11
P16157	0.525	Down	Ankyrin-1	ANK1	220.63
P16157	0.184	Down	Ankyrin-1	ANK1	154.72
P16157	0.384	Down	Ankyrin-1	ANK1	271.08
P16157	2.199	Up	Ankyrin-1	ANK1	122.28
P16157	1.482	Up	Ankyrin-1	ANK1	239.87
P02649	0.183	Down	Apolipoprotein E	APOE	160.18
Q14687	0.598	Down	Genetic suppressor element 1	GSE1	116.54
P20618	0.416	Down	Proteasome subunit beta type-1	PSMB1	132.13
P02671	0.805	Down	Fibrinogen alpha chain	FGA	81.017
P02671	0.554	Down	Fibrinogen alpha chain	FGA	71.153
P04040	2.279	Up	Catalase	CAT	109.83
P00441	0.442	Down	Superoxide dismutase [Cu-Zn]	SOD1	80.96
Q9C0C9	1.597	Up	(E3-independent) E2 ubiquitin-conjugating enzyme	UBE2O	112.26
Q9C0C9	4.967	Up	(E3-independent) E2 ubiquitin-conjugating enzyme	UBE2O	68.536
Q9C0C9	0.581	Down	(E3-independent) E2 ubiquitin-conjugating enzyme	UBE2O	97.597
Q9C0C9	4.099	Up	(E3-independent) E2 ubiquitin-conjugating enzyme	UBE2O	88.021
Q9C0C9	0.809	Down	(E3-independent) E2 ubiquitin-conjugating enzyme	UBE2O	124.21
P62258	0.227	Down	14-3-3 protein epsilon	YWHAE	76.847
P25789	0.473	Down	Proteasome subunit alpha type-4	PSMA4	105.2
P25789	0.349	Down	Proteasome subunit alpha type-4	PSMA4	127.56
P27348	0.36	Down	14-3-3 protein theta	YWHAQ	120.46
P22314	95.567	Up	Ubiquitin-like modifier-activating enzyme 1	UBA1	168.62
P22314	0.166	Down	Ubiquitin-like modifier-activating enzyme 1	UBA1	118.32
P28070	0.489	Down	Proteasome subunit beta type-4	PSMB4	205.62
P23634	0.405	Down	Plasma membrane calcium-transporting ATPase 4	ATP2B4	85.355
P0C0L4	0.43	Down	Complement C4-A	C4A	109.71
P62158	12.941	Up	Calmodulin	CALM1	62.099
P30153	1.362	Up	Serine/threonine-protein phosphatase 2A 65 kDa regulatory subunit A alpha isoform	PPP2R1A	120.03
Q96BN8	0.071	Down	Ubiquitin thioesterase otulin	OTULIN	109.07
P11171	0.457	Down	Protein 4.1	EPB41	184.24
P11171	2.742	Up	Protein 4.1	EPB41	63.691
P11171	0.416	Down	Protein 4.1	EPB41	125.97
P11171	0.266	Down	Protein 4.1	EPB41	54.772
P67775	0.352	Down	Serine/threonine-protein phosphatase 2A catalytic subunit alpha isoform	PPP2CA	78.149
P02042	1.625	Up	Hemoglobin subunit delta	HBD	120.23
P68036	1.742	Up	Ubiquitin-conjugating enzyme E2 L3	UBE2L3	90.793
P16452	1.313	Up	Erythrocyte membrane protein band 4.2	EPB42	360.48
P16452	0.72	Down	Erythrocyte membrane protein band 4.2	EPB42	189.43
P02652	0.223	Down	Apolipoprotein A-II	APOA2	89.123
P02652	0.568	Down	Apolipoprotein A-II	APOA2	124.12
P02765	0.573	Down	Alpha-2-HS-glycoprotein	AHSG	134.99
P40925	4.17	Up	Malate dehydrogenase, cytoplasmic	MDH1	95.531
P54727	0.629	Down	UV excision repair protein RAD23 homolog B	RAD23B	167.89
P54252	0.464	Down	Ataxin-3	ATXN3	72.315
P05198	0.564	Down	Eukaryotic translation initiation factor 2 subunit 1	EIF2S1	103.02
Q04917	0.154	Down	14-3-3 protein eta	YWHAH	54.259
P00491	1.549	Up	Purine nucleoside phosphorylase	PNP	140.96
Q13875	2.37	Up	Myelin-associated oligodendrocyte basic protein	MOBP	73.233
Q13875	2.37	Up	Myelin-associated oligodendrocyte basic protein	MOBP	73.233
P01857	0.489	Down	Ig gamma-1 chain C region	IGHG1	156.7
P27169	0.147	Down	Serum paraoxonase/arylesterase 1	PON1	55.064
O15554	1.412	Up	Intermediate conductance calcium-activated potassium channel protein 4	KCNN4	47.039
P05154	0.405	Down	Plasma serine protease inhibitor	SERPINA5	119.68
Q5T4S7	0.751	Down	E3 ubiquitin-protein ligase UBR4	UBR4	98.175
Q5T4S7	0.263	Down	E3 ubiquitin-protein ligase UBR4	UBR4	75.764
P25786	0.528	Down	Proteasome subunit alpha type-1	PSMA1	169.89
P49720	0.326	Down	Proteasome subunit beta type-3	PSMB3	190.26
Q58WW2	0.464	Down	DDB1- and CUL4-associated factor 6	DCAF6	121.61
Q58WW2	0.327	Down	DDB1- and CUL4-associated factor 6	DCAF6	147.4
P02549	1.491	Up	Spectrin alpha chain, erythrocytic 1	SPTA1	156.67
P02549	4.173	Up	Spectrin alpha chain, erythrocytic 1	SPTA1	124.08
P02549	0.779	Down	Spectrin alpha chain, erythrocytic 1	SPTA1	155.66
P02549	0.624	Down	Spectrin alpha chain, erythrocytic 1	SPTA1	156.36
P02549	0.687	Down	Spectrin alpha chain, erythrocytic 1	SPTA1	228.19
P02549	0.301	Down	Spectrin alpha chain, erythrocytic 1	SPTA1	158.29
P61088	2.626	Up	Ubiquitin-conjugating enzyme E2 N	UBE2N	190.41
P54725	0.532	Down	UV excision repair protein RAD23 homolog A	RAD23A	168.59
Q00610	0.208	Down	Clathrin heavy chain 1	CLTC	65.231
P29144	0.572	Down	Tripeptidyl-peptidase 2	TPP2	104.18
P51811	0.666	Down	Membrane transport protein XK	XK	138.89
Q9BSL1	9.707	Up	Ubiquitin-associated domain-containing protein 1	UBAC1	180.88
P04075	0.53	Down	Fructose-bisphosphate aldolase A	ALDOA	139.47
P02743	0.338	Down	Serum amyloid P-component	APCS	121.99
Q16531	10.591	Up	DNA damage-binding protein 1	DDB1	123.63
Q5VW32	0.264	Down	BRO1 domain-containing protein BROX	BROX	57.532
P30043	0.511	Down	Flavin reductase (NADPH)	BLVRB	187.78
P62987	0.595	Down	Ubiquitin-60S ribosomal protein L40	UBA52	136.96
P45974	0.742	Down	Ubiquitin carboxyl-terminal hydrolase 5	USP5	173.72
P02655	0.238	Down	Apolipoprotein C-II	APOC2	80.585
O14818	0.484	Down	Proteasome subunit alpha type-7	PSMA7	56.916
Q15843	9.91	Up	NEDD8	NEDD8	206.18
Q15843	3.159	Up	NEDD8	NEDD8	207.82
Q15843	13.049	Up	NEDD8	NEDD8	84.365
P13716	0.402	Down	Delta-aminolevulinic acid dehydratase	ALAD	53.453
Q9NR09	0.242	Down	Baculoviral IAP repeat-containing protein 6	BIRC6	45.357
P0CG05	0.383	Down	Ig lambda-2 chain C regions	IGLC2	131.82
Q96GG9	0.645	Down	DCN1-like protein 1	DCUN1D1	120.76
P55072	0.18	Down	Transitional endoplasmic reticulum ATPase	VCP	45.883
P55072	0.622	Down	Transitional endoplasmic reticulum ATPase	VCP	94.114
P01009	0.13	Down	Alpha-1-antitrypsin	SERPINA1	71.451
P02679	0.305	Down	Fibrinogen gamma chain	FGG	123.86
Q93034	2.055	Up	Cullin-5	CUL5	211.64
P07738	0.593	Down	Bisphosphoglycerate mutase	BPGM	134.44
P23526	13.226	Up	Adenosylhomocysteinase	AHCY	49.188
P04406	0.66	Down	Glyceraldehyde-3-phosphate dehydrogenase	GAPDH	92.439
P27105	0.51	Down	Erythrocyte band 7 integral membrane protein	STOM	134.73
P00915	0.322	Down	Carbonic anhydrase 1	CA1	65.428
P00915	0.705	Down	Carbonic anhydrase 1	CA1	147.17
P00915	0.116	Down	Carbonic anhydrase 1	CA1	110.34
P68371	0.547	Down	Tubulin beta-4B chain	TUBB4B	167.61
P28289	0.655	Down	Tropomodulin-1	TMOD1	95.822
P69905	0.717	Down	Hemoglobin subunit alpha	HBA1	199.81
P69905	3.223	Up	Hemoglobin subunit alpha	HBA1	168.55
P11277	0.748	Down	Spectrin beta chain, erythrocytic	SPTB	108.63
P11277	0.47	Down	Spectrin beta chain, erythrocytic	SPTB	142.89
P11166	0.387	Down	Solute carrier family 2, facilitated glucose transporter member 1	SLC2A1	136.57
Q8IZP2	0.627	Down	Putative protein FAM10A4	ST13P4	127.36
Q99436	0.099	Down	Proteasome subunit beta type-7	PSMB7	103.88
Q99436	0.17	Down	Proteasome subunit beta type-7	PSMB7	103.88
